# Supplementary material for: Two Ascophyllum nodosum Fucoidans with Different Molecular Weights Inhibit Inflammation via Blocking of TLR/NF-κB Signaling Pathway Discriminately
Source: Foods. 2022 Aug 8;11(15):2381. doi: 10.3390/foods11152381 (PMC9368091; doi:10.3390/foods11152381)
Supplement: Supplementary file 1 [file foods-11-02381-s001.zip]

Archive with 1 entries (1 files):
- foods-1811087-supplementary.pdf
